# Supplementary material for: Multiple measures of depression to enhance validity of major depressive disorder in the UK Biobank
Source: BJPsych Open. 2021 Feb 5;7(2):e44. doi: 10.1192/bjo.2020.145 (PMC8058908; doi:10.1192/bjo.2020.145)
Supplement: Supplementary file 1 [file bjosup.zip]

Archive with 2 entries (2 files):
- S2056472420001453sup001.docx
- S2056472420001453sup002.zip
